# Supplementary material for: Molecular Insights into Outer Dynein Arm Defects in Primary Ciliary Dyskinesia: Involvement of ZMYND10 and GRP78
Source: Cells. 2025 Jun 17;14(12):916. doi: 10.3390/cells14120916 (PMC12190660; doi:10.3390/cells14120916)
Supplement: Supplementary file 1 [file cells-14-00916-s001.zip]

Archive with 7 entries (7 files):
- Supplementary Tables.pdf
- Supplementary video S1. HSVM of control.mp4
- Supplementary Video S2. HSVM of Individual 1.mp4
- Supplementary Video S3. HSVM of Individual 2.mp4
- Supplementary Video S4. HSVM of Individual 3.mp4
- Supplementary Video S5. HSVM of Individual 5.mp4
- Supplementary Video S6. HSVM of Individual 6.mp4
